# Supplementary material for: Relation between athletic club affiliation from school age and future serum free testosterone levels in Japan: A cross‐sectional study
Source: Health Sci Rep. 2023 Aug 17;6(8):e1496. doi: 10.1002/hsr2.1496 (PMC10435685; doi:10.1002/hsr2.1496)
Supplement: Supplementary file 1 — Supporting information. [file HSR2-6-e1496-s001.xlsx]

## Sheet: Sheet1
		Quesitonnaire on Exercise Habits from School Age
		Have you ever been a member of an athletic team before?
		Please circle as many as apply.
		I belonged to an athletic club in
		(a)	elementary school			Yes	No
		(b)	junior high school			Yes	No
		(c)	high school			Yes	No
		(d)	college			Yes	No
		( e)	adult life			Yes	No
		(f)	present			Yes	No
		Figure S1. The Quesitonnaire on exercise habits from school age
